# Supplementary material for: Translation and Linguistic Validation into Spanish of the Owner-Reported Outcome Measure “Helsinki Chronic Pain Index” (HCPI)
Source: Vet Sci. 2025 Aug 26;12(9):811. doi: 10.3390/vetsci12090811 (PMC12474355; doi:10.3390/vetsci12090811)
Supplement: Supplementary file 1 [file vetsci-12-00811-s001.zip]

Archive with 3 entries (3 files):
- Supp Mat 1. Translation - Spanish HCPI.pdf
- Supp Mat 2. Tables S1, S2, S3.pdf
- Supp Mat 3. Cognitive debriefing and informed consent.pdf
